# Supplementary material for: iLIR@viral: A web resource for LIR motif-containing proteins in viruses
Source: Autophagy. 2017 Aug 14;13(10):1782–9. doi: 10.1080/15548627.2017.1356978 (PMC5640201; doi:10.1080/15548627.2017.1356978)
Supplement: Supplemental Files [file kaup-13-10-1356978-s001.zip]

Archive with 8 entries (8 files):
- 2017AUTO0081R1-s02.docx
- 2017AUTO0081R1-s03.xlsx
- 2017AUTO0081R1-s04.xlsx
- 2017AUTO0081R1-s05.xlsx
- 2017AUTO0081R1-s06.xlsx
- 2017AUTO0081R1-s07.xlsx
- 2017AUTO0081R1-s08.xlsx
- 2017AUTO0081R1-s09.xlsx
