# Supplementary material for: iLIR@viral: A web resource for LIR motif-containing proteins in viruses
Source: Autophagy. 2017 Aug 14;13(10):1782–9. doi: 10.1080/15548627.2017.1356978 (PMC5640201; doi:10.1080/15548627.2017.1356978)
Supplement: Supplemental Files [file kaup-13-10-1356978-s001.zip › 2017AUTO0081R1-s03.xlsx]

## Sheet: tableS1
Table S1. Basic statistics on the database.
S.No.	Description	Total number of proteins
1	Total reviewed proteins as of 20 Sep 2016	16609
2	Proteins with either xLIR or WxxL pattern	15589
3	xLIR pattern	6376
4	WxxL pattern	15460
5	Both xLIR and WxxL patterns	6247
6	Only xLIR without WxxL pattern	129
7	Only WxxL without xLIR pattern	9213
