# Supplementary material for: iLIR@viral: A web resource for LIR motif-containing proteins in viruses
Source: Autophagy. 2017 Aug 14;13(10):1782–9. doi: 10.1080/15548627.2017.1356978 (PMC5640201; doi:10.1080/15548627.2017.1356978)
Supplement: Supplemental Files [file kaup-13-10-1356978-s001.zip › 2017AUTO0081R1-s04.xlsx]

## Sheet: tableS2
Table S2. Comparison of the distribution of the LIR patterns and enrichment fold in bacteriophages and viruses infecting eukaryotes.
S.No.	Description	Phages infecting Prokaryotes	Viruses infecting Eukaryotes	All Viruses
1	No. of species	188	2382	2570
2	No. of LIR patterns from all proteins	7200	132412	139612
3	No. of xLIR patterns from all proteins	646	10636	11282
4	No. of WxxL patterns from all proteins	6554	121776	128330
5	Proteins with only xLIR pattern	40	89	129
6	Proteins with only WxxL pattern	1020	8193	9213
7	Proteins with xLIR pattern	497	5879	6376
8	Proteins with WxxL pattern	1477	13983	15460
9	Proteins with any LIR pattern	1517	14072	15589
10	Total proteins in database	1517	14072	15589
11	Enrichment fold when using xLIR patterns (Hypergeometric test)	1.25	1.05
	P-value	4.1e-12	2.09e-167
12	Enrichment fold when using WxxL patterns (Hypergeometric test)	1.02	1
		1.35e-11	1.09e-15
A hypergeometric test has been used to determine the enrichment folds compared to expectation. Green and red colors indicate underenrichment and overenrichment folds, respectively.
