# Supplementary material for: iLIR@viral: A web resource for LIR motif-containing proteins in viruses
Source: Autophagy. 2017 Aug 14;13(10):1782–9. doi: 10.1080/15548627.2017.1356978 (PMC5640201; doi:10.1080/15548627.2017.1356978)
Supplement: Supplemental Files [file kaup-13-10-1356978-s001.zip › 2017AUTO0081R1-s05.xlsx]

## Sheet: tableS3
Table S3. Comparison of the enrichment fold of putative LIR motifs in viruses and their host (human, mouse, rat and chicken).
Description	Number of proteins (with pattern type)	Homo sapiens	Mus musculus	Rattus norvegicus	Gallus gallus
VIRUSES INFECTING HOST	only xLIR pattern	23	1	0	4
	only WxxL pattern	2273	177	45	119
	xLIR pattern	1730	159	58	68
	WxxL pattern	3980	335	103	183
	With any LIR pattern	4003	336	103	187
	Total proteins in Virus infecting host	4246	370	124	197
HOST	only xLIR pattern	157	109	56	26
	only WxxL pattern	0	0	0	0
	xLIR pattern	8822	7482	3484	952
	WxxL pattern	8665	7373	3428	926
	With any LIR pattern	8822	7482	3484	952
	Total proteins in Host	20168	16847	7978	2281
Enrichment fold in viruses infecting host compared to expectations (Hypergeometric test) with all LIRs		2.16	2.04	1.9	2.27
P-value		9.53E-1361	3.32e-81	9.66e-20	1.77e-62
Enrichment fold in viruses infecting host compared to expectations (Hypergeometric test) with xLIRs		1.07	1.03	1.07	1.21
P-value		4.84e-06	0.3	0.26	0.018
A hypergeometric test has been used to determine the enrichment folds compared to expectation. Green and red colors indicate underenrichment and overenrichment folds, respectively.
