# Supplementary material for: iLIR@viral: A web resource for LIR motif-containing proteins in viruses
Source: Autophagy. 2017 Aug 14;13(10):1782–9. doi: 10.1080/15548627.2017.1356978 (PMC5640201; doi:10.1080/15548627.2017.1356978)
Supplement: Supplemental Files [file kaup-13-10-1356978-s001.zip › 2017AUTO0081R1-s06.xlsx]

## Sheet: tableS4
Table S4. Number of putative LIR motifs (xLIR and WxxL patterns) for each family of viruses according to their type (W-, F- and Y-type).
WxxL patterns			xLIR patterns
Family	Number of WxxL Patterns	Category	Family	Number of xLIR Patterns	Category
Adenoviridae	1142	F	Adenoviridae	88	F
Adenoviridae	404	W	Adenoviridae	20	W
Adenoviridae	989	Y	Adenoviridae	79	Y
Alloherpesviridae	304	F	Alloherpesviridae	31	F
Alloherpesviridae	96	W	Alloherpesviridae	1	W
Alloherpesviridae	223	Y	Alloherpesviridae	20	Y
Alphaflexiviridae	339	F	Alphaflexiviridae	37	F
Alphaflexiviridae	80	W	Alphaflexiviridae	15	W
Alphaflexiviridae	253	Y	Alphaflexiviridae	23	Y
Alphatetraviridae	18	F	Alphatetraviridae	1	F
Alphatetraviridae	9	W	Alphatetraviridae	1	W
Alphatetraviridae	13	Y	Alphatetraviridae	1	Y
Ampullaviridae	107	F	Ampullaviridae	8	F
Ampullaviridae	12	W	Ampullaviridae	1	W
Ampullaviridae	92	Y	Ampullaviridae	10	Y
Anelloviridae	96	F	Anelloviridae	3	F
Anelloviridae	68	W	Anelloviridae	3	W
Anelloviridae	143	Y	Anelloviridae	9	Y
Arenaviridae	809	F	Arenaviridae	54	F
Arenaviridae	265	W	Arenaviridae	13	W
Arenaviridae	538	Y	Arenaviridae	18	Y
Arteriviridae	383	F	Arteriviridae	28	F
Arteriviridae	178	W	Arteriviridae	20	W
Arteriviridae	210	Y	Arteriviridae	14	Y
Ascoviridae	137	F	Ascoviridae	13	F
Ascoviridae	31	W	Ascoviridae	2	W
Ascoviridae	183	Y	Ascoviridae	11	Y
Asfarviridae	2997	F	Asfarviridae	241	F
Asfarviridae	708	W	Asfarviridae	30	W
Asfarviridae	3179	Y	Asfarviridae	204	Y
Astroviridae	323	F	Astroviridae	37	F
Astroviridae	168	W	Astroviridae	10	W
Astroviridae	242	Y	Astroviridae	21	Y
Baculoviridae	1276	F	Baculoviridae	98	F
Baculoviridae	254	W	Baculoviridae	11	W
Baculoviridae	1169	Y	Baculoviridae	75	Y
Barnaviridae	22	F	Barnaviridae	1	F
Barnaviridae	9	W	Benyviridae	5	F
Barnaviridae	13	Y	Benyviridae	3	W
Benyviridae	45	F	Benyviridae	2	Y
Benyviridae	19	W	Betaflexiviridae	18	F
Benyviridae	33	Y	Betaflexiviridae	1	W
Betaflexiviridae	241	F	Betaflexiviridae	16	Y
Betaflexiviridae	49	W	Bicaudaviridae	18	F
Betaflexiviridae	179	Y	Bicaudaviridae	1	W
Bicaudaviridae	199	F	Bicaudaviridae	8	Y
Bicaudaviridae	65	W	Birnaviridae	5	F
Bicaudaviridae	238	Y	Birnaviridae	13	W
Birnaviridae	150	F	Birnaviridae	22	Y
Birnaviridae	84	W	Bornaviridae	9	F
Birnaviridae	201	Y	Bornaviridae	6	W
Bornaviridae	70	F	Bornaviridae	1	Y
Bornaviridae	28	W	Bromoviridae	19	F
Bornaviridae	57	Y	Bromoviridae	9	W
Bromoviridae	462	F	Bromoviridae	26	Y
Bromoviridae	114	W	Bunyaviridae	61	F
Bromoviridae	324	Y	Bunyaviridae	25	W
Bunyaviridae	836	F	Bunyaviridae	35	Y
Bunyaviridae	213	W	Caliciviridae	52	F
Bunyaviridae	613	Y	Caliciviridae	18	W
Caliciviridae	580	F	Caliciviridae	18	Y
Caliciviridae	165	W	Caulimoviridae	18	F
Caliciviridae	352	Y	Caulimoviridae	3	W
Caulimoviridae	289	F	Caulimoviridae	18	Y
Caulimoviridae	100	W	Chrysoviridae	2	F
Caulimoviridae	220	Y	Chrysoviridae	2	W
Chrysoviridae	27	F	Chrysoviridae	1	Y
Chrysoviridae	14	W	Circoviridae	1	F
Chrysoviridae	17	Y	Circoviridae	1	W
Circoviridae	96	F	Closteroviridae	15	F
Circoviridae	45	W	Closteroviridae	19	Y
Circoviridae	37	Y	Coronaviridae	651	F
Closteroviridae	231	F	Coronaviridae	72	W
Closteroviridae	47	W	Coronaviridae	289	Y
Closteroviridae	174	Y	Corticoviridae	5	Y
Coronaviridae	6325	F	Cystoviridae	3	F
Coronaviridae	1679	W	Cystoviridae	1	W
Coronaviridae	5905	Y	Cystoviridae	3	Y
Corticoviridae	21	F	Dicistroviridae	4	F
Corticoviridae	10	W	Dicistroviridae	1	W
Corticoviridae	17	Y	Dicistroviridae	3	Y
Cystoviridae	33	F	Filoviridae	27	F
Cystoviridae	20	W	Filoviridae	22	W
Cystoviridae	30	Y	Filoviridae	23	Y
Dicistroviridae	63	F	Flaviviridae	261	F
Dicistroviridae	28	W	Flaviviridae	114	W
Dicistroviridae	64	Y	Flaviviridae	123	Y
Filoviridae	563	F	Fuselloviridae	6	F
Filoviridae	182	W	Fuselloviridae	3	W
Filoviridae	435	Y	Fuselloviridae	7	Y
Flaviviridae	1674	F	Gammaflexiviridae	1	F
Flaviviridae	1633	W	Gammaflexiviridae	1	Y
Flaviviridae	1375	Y	Geminiviridae	30	F
Fuselloviridae	62	F	Geminiviridae	5	W
Fuselloviridae	24	W	Geminiviridae	22	Y
Fuselloviridae	74	Y	Hepadnaviridae	63	F
Gammaflexiviridae	17	F	Hepadnaviridae	140	W
Gammaflexiviridae	10	W	Hepadnaviridae	16	Y
Gammaflexiviridae	11	Y	Hepeviridae	7	W
Geminiviridae	482	F	Hepeviridae	6	Y
Geminiviridae	163	W	Herpesviridae	710	F
Geminiviridae	355	Y	Herpesviridae	151	W
Hepadnaviridae	1265	F	Herpesviridae	539	Y
Hepadnaviridae	666	W	Hypoviridae	6	F
Hepadnaviridae	832	Y	Hypoviridae	2	W
Hepeviridae	112	F	Hypoviridae	6	Y
Hepeviridae	93	W	Inoviridae	24	F
Hepeviridae	144	Y	Inoviridae	12	W
Herpesviridae	8831	F	Inoviridae	14	Y
Herpesviridae	2701	W	Iridoviridae	110	F
Herpesviridae	7180	Y	Iridoviridae	27	W
Hypoviridae	59	F	Iridoviridae	68	Y
Hypoviridae	34	W	Leviviridae	10	F
Hypoviridae	63	Y	Leviviridae	5	W
Inoviridae	303	F	Leviviridae	3	Y
Inoviridae	93	W	Lipothrixviridae	24	F
Inoviridae	216	Y	Lipothrixviridae	3	W
Iridoviridae	1278	F	Lipothrixviridae	27	Y
Iridoviridae	364	W	Luteoviridae	7	F
Iridoviridae	1149	Y	Luteoviridae	7	W
Leviviridae	69	F	Luteoviridae	6	Y
Leviviridae	43	W	Malacoherpesviridae	44	F
Leviviridae	85	Y	Malacoherpesviridae	11	W
Lipothrixviridae	351	F	Malacoherpesviridae	60	Y
Lipothrixviridae	77	W	Microviridae	13	F
Lipothrixviridae	479	Y	Microviridae	17	Y
Luteoviridae	139	F	Mimiviridae	261	F
Luteoviridae	74	W	Mimiviridae	38	W
Luteoviridae	113	Y	Mimiviridae	234	Y
Malacoherpesviridae	410	F	Myoviridae	128	F
Malacoherpesviridae	100	W	Myoviridae	42	W
Malacoherpesviridae	412	Y	Myoviridae	94	Y
Microviridae	107	F	Nanoviridae	4	F
Microviridae	35	W	Nanoviridae	13	Y
Microviridae	107	Y	Narnaviridae	1	F
Mimiviridae	3582	F	Narnaviridae	1	W
Mimiviridae	660	W	Narnaviridae	2	Y
Mimiviridae	4262	Y	Nimaviridae	5	F
Myoviridae	1316	F	Nimaviridae	2	Y
Myoviridae	481	W	Nodaviridae	13	F
Myoviridae	1268	Y	Nodaviridae	3	W
Nanoviridae	55	F	Nodaviridae	3	Y
Nanoviridae	15	W	Ophioviridae	4	F
Nanoviridae	96	Y	Ophioviridae	1	W
Narnaviridae	31	F	Ophioviridae	8	Y
Narnaviridae	15	W	Orthomyxoviridae	810	F
Narnaviridae	16	Y	Orthomyxoviridae	88	W
Nimaviridae	15	F	Orthomyxoviridae	246	Y
Nimaviridae	6	W	Papillomaviridae	137	F
Nimaviridae	11	Y	Papillomaviridae	24	W
Nodaviridae	90	F	Papillomaviridae	59	Y
Nodaviridae	59	W	Paramyxoviridae	87	F
Nodaviridae	72	Y	Paramyxoviridae	51	W
Ophioviridae	71	F	Paramyxoviridae	96	Y
Ophioviridae	11	W	Partitiviridae	2	F
Ophioviridae	77	Y	Partitiviridae	1	W
Orthomyxoviridae	5583	F	Parvoviridae	13	F
Orthomyxoviridae	1806	W	Parvoviridae	29	W
Orthomyxoviridae	3368	Y	Parvoviridae	7	Y
Papillomaviridae	1478	F	Phycodnaviridae	14	F
Papillomaviridae	790	W	Phycodnaviridae	4	W
Papillomaviridae	1521	Y	Phycodnaviridae	6	Y
Paramyxoviridae	1050	F	Picobirnaviridae	1	Y
Paramyxoviridae	493	W	Picornaviridae	117	F
Paramyxoviridae	1246	Y	Picornaviridae	41	W
Partitiviridae	19	F	Picornaviridae	77	Y
Partitiviridae	6	W	Plasmaviridae	1	F
Partitiviridae	11	Y	Plasmaviridae	1	W
Parvoviridae	313	F	Plasmaviridae	3	Y
Parvoviridae	158	W	Pneumoviridae	33	F
Parvoviridae	279	Y	Pneumoviridae	16	W
Phycodnaviridae	169	F	Pneumoviridae	14	Y
Phycodnaviridae	26	W	Podoviridae	53	F
Phycodnaviridae	139	Y	Podoviridae	16	W
Picobirnaviridae	8	F	Podoviridae	57	Y
Picobirnaviridae	7	W	Polydnaviridae	4	F
Picobirnaviridae	16	Y	Polydnaviridae	1	W
Picornaviridae	1692	F	Polydnaviridae	5	Y
Picornaviridae	549	W	Polyomaviridae	6	F
Picornaviridae	1292	Y	Polyomaviridae	10	W
Plasmaviridae	49	F	Polyomaviridae	8	Y
Plasmaviridae	11	W	Potyviridae	104	F
Plasmaviridae	43	Y	Potyviridae	33	W
Pneumoviridae	314	F	Potyviridae	51	Y
Pneumoviridae	112	W	Poxviridae	350	F
Pneumoviridae	348	Y	Poxviridae	44	W
Podoviridae	699	F	Poxviridae	337	Y
Podoviridae	267	W	Reoviridae	312	F
Podoviridae	696	Y	Reoviridae	96	W
Polydnaviridae	103	F	Reoviridae	250	Y
Polydnaviridae	27	W	Retroviridae	268	F
Polydnaviridae	82	Y	Retroviridae	224	W
Polyomaviridae	224	F	Retroviridae	138	Y
Polyomaviridae	133	W	Rhabdoviridae	133	F
Polyomaviridae	222	Y	Rhabdoviridae	52	W
Potyviridae	1346	F	Rhabdoviridae	92	Y
Potyviridae	368	W	Rudiviridae	7	F
Potyviridae	1170	Y	Rudiviridae	8	Y
Poxviridae	4207	F	Secoviridae	64	F
Poxviridae	700	W	Secoviridae	18	W
Poxviridae	4693	Y	Secoviridae	46	Y
Reoviridae	4303	F	Siphoviridae	71	F
Reoviridae	1258	W	Siphoviridae	28	W
Reoviridae	4689	Y	Siphoviridae	56	Y
Retroviridae	2639	F	Tectiviridae	3	F
Retroviridae	2759	W	Tectiviridae	2	Y
Retroviridae	3154	Y	Togaviridae	103	F
Rhabdoviridae	1598	F	Togaviridae	18	W
Rhabdoviridae	652	W	Togaviridae	65	Y
Rhabdoviridae	1444	Y	Tombusviridae	19	F
Rudiviridae	141	F	Tombusviridae	7	W
Rudiviridae	13	W	Tombusviridae	9	Y
Rudiviridae	123	Y	Totiviridae	9	F
Secoviridae	787	F	Totiviridae	5	W
Secoviridae	254	W	Totiviridae	7	Y
Secoviridae	545	Y	Tymoviridae	19	F
Siphoviridae	791	F	Tymoviridae	4	W
Siphoviridae	308	W	Tymoviridae	14	Y
Siphoviridae	663	Y	Unassigned	66	F
Tectiviridae	31	F	Unassigned	13	W
Tectiviridae	16	W	Unassigned	46	Y
Tectiviridae	34	Y	Virgaviridae	105	F
Togaviridae	674	F	Virgaviridae	21	W
Togaviridae	317	W	Virgaviridae	46	Y
Togaviridae	709	Y
Tombusviridae	172	F
Tombusviridae	88	W
Tombusviridae	133	Y
Totiviridae	86	F
Totiviridae	34	W
Totiviridae	84	Y
Tymoviridae	214	F
Tymoviridae	80	W
Tymoviridae	77	Y
Unassigned	594	F
Unassigned	204	W
Unassigned	533	Y
Virgaviridae	598	F
Virgaviridae	151	W
Virgaviridae	488	Y
