# Supplementary material for: iLIR@viral: A web resource for LIR motif-containing proteins in viruses
Source: Autophagy. 2017 Aug 14;13(10):1782–9. doi: 10.1080/15548627.2017.1356978 (PMC5640201; doi:10.1080/15548627.2017.1356978)
Supplement: Supplemental Files [file kaup-13-10-1356978-s001.zip › 2017AUTO0081R1-s07.xlsx]

## Sheet: tableS5
Table S5. Comparison between ICTV and Baltimore classification systems.
S.No.	Description	Total Count	Count of Taxa (Family/Genera) marked 'Assigned'	Count of Taxa (Family/Genera) marked 'Unassigned'
1	Total families in ICTV	114	111	3
2	Total families in Baltimore	80	79	1
3	Common Family names between ICTV and Baltimore systems	79
4	Family names different between ICTV and Baltimore systems	32
5	Total genera in ICTV	632	609	23
6	Total genera in Baltimore	324	308	16
7	Common Genera between ICTV and Baltimore systems	295
8	Genus names different between ICTV and Baltimore systems	327
‘Assigned’ means that a virus species has been assigned to a family or genus; ‘unassigned’ means that a virus species has not been assigned to a family or genera and thus Taxon name itself is ‘Unassigned’.
