# Supplementary material for: iLIR@viral: A web resource for LIR motif-containing proteins in viruses
Source: Autophagy. 2017 Aug 14;13(10):1782–9. doi: 10.1080/15548627.2017.1356978 (PMC5640201; doi:10.1080/15548627.2017.1356978)
Supplement: Supplemental Files [file kaup-13-10-1356978-s001.zip › 2017AUTO0081R1-s08.xlsx]

## Sheet: tableS5
Table S6. List of Families and genera represented either on ICTV or Baltimore classification system only.
Families only in ICTV system	Genera only in Baltimore system	Genera only in ICTV system
Alvernaviridae	77virus	Agatevirus
Amalgaviridae	ahjdvirus	Albetovirus
Avsunviroidae	carmovirus*	Alphacarmotetravirus
Bidnaviridae	highplainsvirus	Alphacarmovirus
Carmotetraviridae	hpunavirus	Alphaentomopoxvirus
Clavaviridae	i3virus	Alphaguttavirus
Endornaviridae	microvirus*	Alphamesonivirus
Genomoviridae	phic3unavirus	Alphanecrovirus
Globuloviridae	phihvirus	Alphanudivirus
Guttaviridae	pneumovirus*	Alphapermutotetravirus
Hytrosaviridae	punavirus*	Alphapleolipovirus
Iflaviridae	satelliteviruses	Alphapolyomavirus
Lavidaviridae	skunavirus	Alphasphaerolipovirus
Marnaviridae		Alphaspiravirus
Marseilleviridae		Alphaturrivirus
Megabirnaviridae		Amalgavirus
Mesoniviridae		Andromedavirus
Metaviridae		Anphevirus
Mymonaviridae		Ap22virus
Nudiviridae		Apscaviroid
Nyamiviridae		Aquamavirus
Permutotetraviridae		Aquaparamyxovirus
Pleolipoviridae		Arlivirus
Pospiviroidae		Aumaivirus
Pseudoviridae		Aurivirus
Quadriviridae		Aveparvovirus
Roniviridae		Avihepatovirus
Sarthroviridae		Avisivirus
Sphaerolipoviridae		Avsunviroid
Spiraviridae		B4virus
Sunviridae		Bacilladnavirus
Turriviridae		Bacillarnavirus
		Barnyardvirus
		Bastillevirus
		Batrachovirus
		Bc431virus
		Bcep22likevirus
		Bcep78virus
		Bcepmuvirus
		Becurtovirus
		Betacarmovirus
		Betafusellovirus
		Betaguttavirus
		Betanudivirus
		Betapartitivirus
		Betapleolipovirus
		Betapolyomavirus
		Betasphaerolipovirus
		Betatetravirus
		Bidensovirus
		Bignuzvirus
		Biquartavirus
		Biseptimavirus
		Botybirnavirus
		Bpp1virus
		Bronvirus
		Bxz1virus
		C5virus
		Cafeteriavirus
		Cba181virus
		Cba41virus
		Cbastvirus
		Cc31virus
		Cd119virus
		Cecivirus
		Charlievirus
		Che8virus
		Che9cvirus
		Chengtivirus
		Chipapillomavirus
		Chivirus
		Chordovirus
		Cilevirus
		Cjw1virus
		Clavavirus
		Cocadviroid
		Coccolithovirus
		Coleviroid
		Copiparvovirus
		Corndogvirus
		Cosavirus
		Cp220virus
		Cp51virus
		Cp8virus
		Cr3virus
		Crustavirus
		Cryspovirus
		Cuevavirus
		Cvm10virus
		Cyclovirus
		Cyprinivirus
		Deltabaculovirus
		Deltacoronavirus
		Deltapartitivirus
		Deltapolyomavirus
		Deltavirus
		Dichorhavirus
		Dicipivirus
		Dinodnavirus
		Dinornavirus
		Divavirus
		Dyochipapillomavirus
		Dyodeltapapillomavirus
		Dyoepsilonpapillomavirus
		Dyoetapapillomavirus
		Dyoiotapapillomavirus
		Dyokappapapillomavirus
		Dyolambdapapillomavirus
		Dyomupapillomavirus
		Dyonupapillomavirus
		Dyoomegapapillomavirus
		Dyoomikronpapillomavirus
		Dyophipapillomavirus
		Dyopipapillomavirus
		Dyopsipapillomavirus
		Dyorhopapillomavirus
		Dyosigmapapillomavirus
		Dyotaupapillomavirus
		Dyothetapapillomavirus
		Dyoupsilonpapillomavirus
		Dyoxipapillomavirus
		Dyozetapapillomavirus
		E125virus
		Elaviroid
		Endornavirus
		Epsilon15virus
		Eragrovirus
		Erbovirus
		Errantivirus
		F116virus
		Felixo1virus
		Ferlavirus
		Ff47virus
		G4microvirus
		G7cvirus
		Gallantivirus
		Gallivirus
		Gammabaculovirus
		Gammacarmovirus
		Gammaentomopoxvirus
		Gammapartitivirus
		Gammapleolipovirus
		Gammapolyomavirus
		Gammasphaerolipovirus
		Gemycircularvirus
		Globulovirus
		Glossinavirus
		Goravirus
		Hapunavirus
		Hemivirus
		Hepandensovirus
		Higrevirus
		Hk578virus
		Hostuviroid
		Hp1virus
		Hunnivirus
		Ichtadenovirus
		Iflavirus
		Jerseyvirus
		Js98virus
		K1gvirus
		Kappatorquevirus
		Kayvirus
		Kobuvirus
		Kp34virus
		Kp36virus
		Kpp10virus
		Kunsagivirus
		Labyrnavirus
		Lambdatorquevirus
		Liefievirus
		Limnipivirus
		Lit1virus
		Luz24virus
		Macanavirus
		Macluravirus
		Macronovirus
		Marnavirus
		Marseillevirus
		Mavirus
		Megabirnavirus
		Megrivirus
		Metavirus
		Mischivirus
		Mosavirus
		Muscavirus
		Myohalovirus
		Nit1virus
		Nonagvirus
		Nonanavirus
		Nyavirus
		Okavirus
		Omegapapillomavirus
		Omegavirus
		Omikronpapillomavirus
		Oscivirus
		P1virus
		P23virus
		P68virus
		P70virus
		Pagevirus
		Pakpunavirus
		Papanivirus
		Pasivirus
		Passerivirus
		Pbi1virus
		Pbunavirus
		Pegivirus
		Pelamoviroid
		Pelarspovirus
		Penstyldensovirus
		Perhabdovirus
		Pg1virus
		Phaeovirus
		Phic31virus
		Phicbkvirus
		Phieco32virus
		Phifelvirus
		Phijl1virus
		Phikmvvirus
		Phipapillomavirus
		Piscihepevirus
		Platypuvirus
		Pospiviroid
		Potamipivirus
		Prasinovirus
		Prunevirus
		Prymnesiovirus
		Psavirus
		Pseudovirus
		Psimunavirus
		Psipapillomavirus
		Quadrivirus
		Quaranjavirus
		Raphidovirus
		Rb49virus
		Rb69virus
		Reptarenavirus
		Reyvirus
		Rheph4virus
		Rhizidiovirus
		Rhopapillomavirus
		Robigovirus
		Rogue1virus
		Rosadnavirus
		Rosavirus
		Rtpvirus
		S16virus
		Sakobuvirus
		Salivirus
		Salmonivirus
		Sap6virus
		Sapelovirus
		Sclerotimonavirus
		Scutavirus
		Se1virus
		Secunda5virus
		Semotivirus
		Senecavirus
		Septima3virus
		Seuratvirus
		Sextaecvirus
		Sfi11virus
		Sfi21dt1virus
		Sicinivirus
		Sigmapapillomavirus
		Sigmavirus
		Silviavirus
		Sinaivirus
		Sirevirus
		Sitaravirus
		Sk1virus
		Slashvirus
		Socyvirus
		Solendovirus
		Sp18virus
		Sp31virus
		Sp6virus
		Sputnikvirus
		Ssp2virus
		Sunshinevirus
		T1virus
		Taupapillomavirus
		Tepovirus
		Teschovirus
		Tetraparvovirus
		Tg1virus
		Thetapapillomavirus
		Tlsvirus
		Toursvirus
		Tp21virus
		Treisdeltapapillomavirus
		Treisepsilonpapillomavirus
		Treisetapapillomavirus
		Treiszetapapillomavirus
		Triatovirus
		Triavirus
		Trichomonasvirus
		Turncurtovirus
		Upsilonpapillomavirus
		V5virus
		Velarivirus
		Vhmlvirus
		Vi1virus
		Victorivirus
		Virtovirus
		Vp5virus
		Wastrivirus
		Wbetavirus
		Wphvirus
		Xp10virus
		Yuavirus
		Zeavirus
		Zetapapillomavirus
* indicates that these genera may be represented in ICTV with subclassified names
