# Supplementary material for: iLIR@viral: A web resource for LIR motif-containing proteins in viruses
Source: Autophagy. 2017 Aug 14;13(10):1782–9. doi: 10.1080/15548627.2017.1356978 (PMC5640201; doi:10.1080/15548627.2017.1356978)
Supplement: Supplemental Files [file kaup-13-10-1356978-s001.zip › 2017AUTO0081R1-s09.xlsx]

## Sheet: tableS7
Table S7. Details on the conversion of the classification between the Baltimore and ICTV systems
Classification system	Order	Family	Genera	Species
ICTV	8	114	632	3704
	7	29	262
			12
		2	7
	1	82	321
			11
		1	19
BALTIMORE	8	80	324	2570
	7	22	107
			6
	1	57	191
			9
		1	10
			1
		assigned names
		unassigned names
Number highlighted in green and orange corresponds to the number of names assigned or unassigned at the order, family or genera levels. The top row for each classification system gives the total of orders, families, genera and species for bot assigned and unassigned names.
